# Supplementary material for: Human serum inhibits adhesion and biofilm formation in Candida albicans
Source: BMC Microbiol. 2014 Mar 28;14:80. doi: 10.1186/1471-2180-14-80 (PMC4101872; doi:10.1186/1471-2180-14-80)
Supplement: Additional file 1 — C. albicans ATCC90028 was incubated in polypropylene microtiter plates at 37°C in the absence or presence of HS (50%) and the plates were placed on Live Cell Movie Analyzer. The instrument was set to continuous photographing mode with exposure 5%, brightness 13%, zoom level 4, interval 1 min, and total time 2 h (the experimental group was prolonged to 3 h). Movie 1 Video of C. albicans biofilm grown in the RPMI 1640 without HS during the first 2 h (0–120 min). Movie 2 Video of C. albicans biofilm grown in the RPMI 1640 with HS during the first 2 h (0–120 min). Movie 3 Video of C. albicans biofilm grown in the RPMI 1640 with HS in 120–180 min. [file 1471-2180-14-80-S1.zip]

Archive with 3 entries (3 files):
- 9709789971104854_add1.mov
- 9709789971104854_add2.mov
- 9709789971104854_add3.mov
